# Supplementary material for: Circulating miR-26a as Potential Prognostic Biomarkers in Pediatric Rhabdomyosarcoma
Source: Front Genet. 2020 Dec 10;11:606274. doi: 10.3389/fgene.2020.606274 (PMC7758343; doi:10.3389/fgene.2020.606274)
Supplement: Supplementary file 1 [file Data_Sheet_1.zip]

Archive with 2 entries (2 files):
- Supplementary Table 5.PDF
- Supplementary Tables 1 - 4.XLSX
