# Supplementary material for: Circulating miR-26a as Potential Prognostic Biomarkers in Pediatric Rhabdomyosarcoma
Source: Front Genet. 2020 Dec 10;11:606274. doi: 10.3389/fgene.2020.606274 (PMC7758343; doi:10.3389/fgene.2020.606274)
Supplement: Supplementary file 1 [file Data_Sheet_1.zip › Supplementary Tables 1 - 4.XLSX]

## Sheet: Supplementary Table S1
	Table S1. microRNA Cancer PCR Panel V4
	Legends: GOI = gene of interest, Ref = candidate reference gene, Spike = RNA spike-in, IPC = interplate calibrator
	miRname (human)	Assay type
1	hsa-let-7a-5p	GOI
2	hsa-let-7b-5p	GOI
3	hsa-let-7c-5p	GOI
4	hsa-let-7d-5p	GOI
5	UniSp2	Spike
6	hsa-miR-200a-3p	GOI
7	hsa-let-7g-5p	GOI
8	hsa-let-7i-5p	GOI
9	hsa-miR-1	GOI
10	hsa-miR-100-5p	GOI
11	hsa-let-7f-5p	GOI
12	hsa-miR-101-3p	GOI
13	hsa-miR-103a-3p	GOI
14	hsa-miR-106a-5p	GOI
15	hsa-miR-106b-5p	GOI
16	hsa-miR-107	GOI
17	UniSp4	Spike
18	UniSp6	Spike
19	hsa-miR-125b-5p	GOI
20	hsa-miR-126-3p	GOI
21	hsa-miR-130a-3p	GOI
22	hsa-miR-132-3p	GOI
23	hsa-miR-10b-5p	GOI
24	hsa-miR-133a-3p	GOI
25	hsa-miR-141-3p	GOI
26	hsa-miR-143-3p	GOI
27	hsa-miR-145-5p	GOI
28	hsa-miR-146a-5p	GOI
29	UniSp5	Spike
30	hsa-miR-26a-5p	GOI
31	hsa-miR-150-5p	GOI
32	hsa-miR-155-5p	GOI
33	hsa-miR-15a-5p	GOI
34	hsa-miR-15b-5p	GOI
35	hsa-miR-149-3p	GOI
36	hsa-miR-16-5p	GOI
37	hsa-miR-17-5p	GOI
38	hsa-miR-181a-5p	GOI
39	hsa-miR-181b-5p	GOI
40	hsa-miR-182-5p	GOI
41	cel-miR-39-3p	Spike
42	hsa-miR-27a-3p	GOI
43	hsa-miR-186-5p	GOI
44	hsa-miR-18a-5p	GOI
45	hsa-miR-191-5p	GOI
46	hsa-miR-192-5p	GOI
47	hsa-miR-148a-3p	GOI
48	hsa-miR-194-5p	GOI
49	hsa-miR-195-5p	GOI
50	hsa-miR-196a-5p	GOI
51	hsa-miR-19a-3p	GOI
52	hsa-miR-19b-3p	GOI
53	UniSp3 IPC	IPC
54	hsa-miR-200b-3p	GOI
55	hsa-miR-200c-3p	GOI
56	hsa-miR-202-3p	GOI
57	hsa-miR-10a-5p	GOI
58	hsa-miR-205-5p	GOI
59	hsa-miR-206	GOI
60	hsa-miR-20a-5p	GOI
61	hsa-miR-20b-5p	GOI
62	hsa-miR-21-5p	GOI
63	hsa-miR-210-3p	GOI
64	hsa-miR-214-3p	GOI
65	hsa-miR-215-5p	GOI
66	SNORD38B	Ref
67	hsa-miR-22-3p	GOI
68	hsa-miR-221-3p	GOI
69	hsa-miR-222-3p	GOI
70	hsa-miR-223-3p	GOI
71	U6 snRNA	Ref
72	hsa-miR-23a-3p	GOI
73	hsa-miR-23b-3p	GOI
74	hsa-miR-24-3p	GOI
75	hsa-miR-25-3p	GOI
76	UniSp3 IPC	IPC
77	hsa-miR-26b-5p	GOI
78	UniSp3 IPC	IPC
79	hsa-miR-27b-3p	GOI
80	hsa-miR-29a-3p	GOI
81	hsa-miR-29b-3p	GOI
82	hsa-miR-29c-3p	GOI
83	hsa-miR-30b-5p	GOI
84	hsa-miR-30c-5p	GOI
85	hsa-miR-30d-5p	GOI
86	hsa-miR-31-5p	GOI
87	hsa-miR-34a-5p	GOI
88	SNORD49A	Ref
89	hsa-miR-423-5p	GOI
90	hsa-miR-7-5p	GOI
91	hsa-miR-9-5p	GOI
92	hsa-let-7e-5p	GOI
93	hsa-miR-92b-3p	GOI
94	hsa-miR-93-5p	GOI
95	hsa-miR-99a-5p	GOI
96	Blank (H2O)

## Sheet: Supplementary Table S2
Table S2. Hemolysis assessment of samples analyzed
Training set
Initials	Abs<0.080	0.080<Abs<0.3	miR-23a/miR-451	Hemolysisi status			Legend
RMS1		Ѵ	3.434	passed			Abs(414nm)
RMS2	Ѵ		2.141	passed			<0,080	low risk
RMS3	Ѵ		1.214	passed			0,080-0,3	medium risk
RMS4	Ѵ		0.899	passed			>0,3	high risk
RMS5	Ѵ		3.414	passed			delta Cq (miR-23a/miR-451)
RMS6	Ѵ		2.352	passed			< 5	low risk
RMS7	Ѵ		2.738	passed			5 to 7	medium risk
RMS8	Ѵ		1.45	passed			>7	high risk
CTR1		Ѵ	1.846	passed
CTR2		Ѵ	2.274	passed
CTR3		Ѵ	2.052	passed
CTR4		Ѵ	2.203	passed
Validation set
Initials	Abs<0.080	0.080<Abs<0.3	miR-23a/miR-451	Hemolysisi status
RMS9	Ѵ		2.02	passed
RMS10	Ѵ		0.62	passed
RMS11	Ѵ		0.75	passed
RMS12		Ѵ	2.13	passed
RMS13	Ѵ		1.98	passed
RMS14	Ѵ		2.53	passed
RMS15		Ѵ	2.4	passed
RMS16		Ѵ	4.29	passed
RMS17	Ѵ		4.49	passed
RMS18	Ѵ		1.31	passed
RMS19		Ѵ	1.54	passed
RMS20	Ѵ		0.53	passed
RMS21	Ѵ		4.9	passed
RMS22	Ѵ		0.36	passed
RMS23	Ѵ		0.87	passed
RMS24	Ѵ		1.46	passed
RMS25		Ѵ	2.31	passed
RMS26	Ѵ		2.02	passed
RMS27		Ѵ	1.15	passed
RMS28	Ѵ		1.2	passed
RMS29	Ѵ		2.74	passed
RMS30	Ѵ		0.25	passed
CTR1	Ѵ			passed
CTR2		Ѵ		passed
CTR3		Ѵ		passed
CTR4		Ѵ		passed

## Sheet: Supplementary Table S3
Table S3. Expression levels of 84-cancer associated miRNAs
ID	Fold change(Group-RMS) vs (Group- HD)	Difference (A-B log scale)
hsa-let-7a-5p	-7.4316	-2.89367
hsa-let-7b-5p	-1.3671	-0.451123
hsa-let-7c-5p	-4.26105	-2.09121
hsa-let-7d-5p	-5.33568	-2.41567
hsa-let-7e-5p	-7.61195	-2.92827
hsa-let-7f-5p	-6.68944	-2.74189
hsa-let-7g-5p	-2.16031	-1.11124
hsa-let-7i-5p	-2.3733	-1.2469
hsa-miR-1	3.83046	1.93752
hsa-miR-100-5p	5.73383	2.5195
hsa-miR-101-3p	1.5105	0.595027
hsa-miR-103a-3p	-3.87967	-1.95594
hsa-miR-106a-5p	-1.34119	-0.423511
hsa-miR-106b-5p	1.79069	0.840514
hsa-miR-107	-2.84336	-1.5076
hsa-miR-10a-5p	1.34304	0.425498
hsa-miR-10b-5p	5.60189	2.48591
hsa-miR-125b-5p	1.60534	0.682877
hsa-miR-126-3p	-3.18302	-1.6704
hsa-miR-130a-3p	1.43346	0.519502
hsa-miR-132-3p	1.15849	0.21225
hsa-miR-133a-3p	3.01183	1.59064
hsa-miR-141-3p	1.49954	0.584523
hsa-miR-143-3p	2.74723	1.45798
hsa-miR-145-5p	-2.25591	-1.17371
hsa-miR-146a-5p	-2.33001	-1.22034
hsa-miR-148a-3p	2.23055	1.1574
hsa-miR-149-3p	nd	nd
hsa-miR-150-5p	-1.085	-0.117698
hsa-miR-155-5p	-5.29645	-2.40503
hsa-miR-15a-5p	1.43478	0.520827
hsa-miR-15b-5p	-1.7453	-0.803473
hsa-miR-16-5p	1.70694	0.771414
hsa-miR-17-5p	1.07327	0.102014
hsa-miR-181a-5p	-5.58308	-2.48106
hsa-miR-181b-5p	-2.09609	-1.0677
hsa-miR-182-5p	-1.49053	-0.575827
hsa-miR-186-5p	-1.21818	-0.284729
hsa-miR-18a-5p	-1.50474	-0.589511
hsa-miR-191-5p	-3.81048	-1.92997
hsa-miR-192-5p	3.09414	1.62954
hsa-miR-194-5p	1.57131	0.651972
hsa-miR-195-5p	1.03472	0.0492473
hsa-miR-196a-5p	nd	nd
hsa-miR-19a-3p	2.34374	1.22881
hsa-miR-19b-3p	1.74024	0.799289
hsa-miR-200a-3p	nd	nd
hsa-miR-200b-3p	-2.07316	-1.05183
hsa-miR-200c-3p	-5.05456	-2.33759
hsa-miR-202-3p	nd	nd
hsa-miR-205-5p	2.47868	1.30957
hsa-miR-206	108.928	6.76724
hsa-miR-20a-5p	1.01576	0.0225644
hsa-miR-20b-5p	2.32473	1.21706
hsa-miR-210-3p	2.71152	1.4391
hsa-miR-214-3p	6.61505	2.72575
hsa-miR-215-5p	3.1671	1.66316
hsa-miR-21-5p	-1.35062	-0.433623
hsa-miR-221-3p	-3.18167	-1.66979
hsa-miR-222-3p	-1.27905	-0.355073
hsa-miR-223-3p	-1.05568	-0.0781731
hsa-miR-22-3p	-2.2394	-1.16311
hsa-miR-23a-3p	-1.90684	-0.931186
hsa-miR-23b-3p	-1.90628	-0.930761
hsa-miR-24-3p	-1.26855	-0.343186
hsa-miR-25-3p	-1.02826	-0.0402106
hsa-miR-26a-5p	-4.48932	-2.1665
hsa-miR-26b-5p	-2.22526	-1.15397
hsa-miR-27a-3p	-1.17423	-0.231711
hsa-miR-27b-3p	-1.59676	-0.675148
hsa-miR-29a-3p	2.05595	1.0398
hsa-miR-29b-3p	1.33794	0.420014
hsa-miR-29c-3p	2.39289	1.25875
hsa-miR-30b-5p	-3.66131	-1.87236
hsa-miR-30c-5p	-5.9075	-2.56255
hsa-miR-30d-5p	-1.37689	-0.461411
hsa-miR-31-5p	nd	nd
hsa-miR-34a-5p	2.25153	1.17091
hsa-miR-423-5p	1.4756	0.561302
hsa-miR-7-5p	2.88908	1.53061
hsa-miR-92b-3p	-1.02565	-0.0365343
hsa-miR-93-5p	-1.05923	-0.0830106
hsa-miR-9-5p	nd	nd
hsa-miR-99a-5p	2.27287	1.18451
nd= not detected, CT too high

## Sheet: Supplementary Table S4
Table S4. Differentially expressed miRNA between RMS and HD
RMS vs HD	Fold change	P-Value	P (Benjamini-Hochberg)
hsa-let-7a-5p	-7.4316	0.000412476	0.00523222
hsa-let-7c-5p	-4.26105	0.00597323	0.0220648
hsa-let-7d-5p	-5.33568	0.000884058	0.0076029
hsa-let-7e-5p	-7.61195	0.000547558	0.00523222
hsa-let-7f-5p	-6.68944	5.8043e-05	0.00249584
hsa-let-7g-5p	-2.16031	0.0190144	0.0454233
hsa-let-7i-5p	-2.3733	0.00117955	0.00922194
hsa-miR-100-5p	5.73383	0.00503134	0.0206045
hsa-miR-103a-3p	-3.87967	0.00436635	0.020249
hsa-miR-106b-5p	1.79069	0.0204445	0.0475196
hsa-miR-146a-5p	-2.33001	0.00615763	0.0220648
hsa-miR-155-5p	-5.29645	0.00470907	0.020249
hsa-miR-181a-5p	-5.58308	0.000406818	0.00523222
hsa-miR-181b-5p	-2.09609	0.0120905	0.0335413
hsa-miR-191-5p	-3.81048	0.00937036	0.0287804
hsa-miR-19a-3p	2.34374	0.000389597	0.00523222
hsa-miR-19b-3p	1.74024	0.00608737	0.0220648
hsa-miR-200b-3p	-2.07316	0.0132688	0.0356599
hsa-miR-200c-3p	-5.05456	0.00700182	0.0238706
hsa-miR-206	108.928	0.000511319	0.00523222
hsa-miR-215-5p	3.1671	0.0167671	0.0436962
hsa-miR-221-3p	-3.18167	0.0176614	0.0446731
hsa-miR-23a-3p	-1.90684	0.00460075	0.020249
hsa-miR-23b-3p	-1.90628	0.0102557	0.0304134
hsa-miR-26a-5p	-4.48932	0.00399244	0.020249
hsa-miR-29a-3p	2.05595	0.0072167	0.0238706
hsa-miR-29c-3p	2.39289	0.00454803	0.020249
hsa-miR-30b-5p	-3.66131	0.00268519	0.0164947
hsa-miR-30c-5p	-5.9075	3.8173e-05	0.00249584
hsa-miR-7-5p	2.88908	0.00162714	0.011162
